# Supplementary material for: A Förster Resonance Energy Transfer (FRET)-Based Immune Assay for the Detection of Microcystin-LR in Drinking Water
Source: Sensors (Basel). 2024 May 17;24(10):3204. doi: 10.3390/s24103204 (PMC11487384; doi:10.3390/s24103204)
Supplement: Supplementary file 1 [file sensors-24-03204-s001.zip]

Archive with 1 entries (1 files):
- sensors-3013011-supplementary.pdf
